# Supplementary material for: Factors Associated with Serum Vitamin D Metabolites and Vitamin D Metabolite Ratios in Premenopausal Women
Source: Nutrients. 2021 Oct 23;13(11):3747. doi: 10.3390/nu13113747 (PMC8621214; doi:10.3390/nu13113747)
Supplement: Supplementary file 1 [file nutrients-13-03747-s001.zip]

Archive with 1 entries (1 files):
- nutrients-1408740-supplementary.pdf
